# Supplementary material for: Comparison of the Clinical Manifestation of HPAI H5Nx in Different Poultry Types in the Netherlands, 2014–2022
Source: Pathogens. 2024 Mar 26;13(4):280. doi: 10.3390/pathogens13040280 (PMC11055007; doi:10.3390/pathogens13040280)
Supplement: Supplementary file 1 [file pathogens-13-00280-s001.zip]

Archive with 1 entries (1 files):
- pathogens-2868314-supplementary.pdf
